# Supplementary material for: Chromosome-scale assemblies reveal the structural evolution of African cichlid genomes
Source: Gigascience. 2019 Apr 3;8(4):giz030. doi: 10.1093/gigascience/giz030 (PMC6447674; doi:10.1093/gigascience/giz030)
Supplement: Supplement_Files.zip [file giz030_supplement_files.zip]

Archive with 12 entries (12 files):
- AdditionalFileA_M_zebra_65X_combined_chems_reads.hist.pdf
- AdditionalFileB_chromonomer_misassembly_comparison.xlsx
- AdditionalFileC_contig_000146F_1_1162490.pdf
- AdditionalFileD_whole_chromosome_alignments.pdf
- AdditionalFileE_LG3_Fst_recombination.pdf
- AdditionalFileF_tilapia_recombination_plots.pdf
- AdditionalFileG_Lake_Malawi_recombination_plots.pdf
- AdditionalFileH_44X_read_length_distribution_comparison.pdf
- AdditionalFileI_TE_landscape_comparison.pdf
- AdditionalFileJ_TE_insertion_comparison_promoter_comparison.xlsx
- AdditionalFileK_TE_landscape_M_zebra_assemblies.pdf
- AdditionalFileL_map_orientation_comparison.xlsx
