# Supplementary material for: Chromosome-scale assemblies reveal the structural evolution of African cichlid genomes
Source: Gigascience. 2019 Apr 3;8(4):giz030. doi: 10.1093/gigascience/giz030 (PMC6447674; doi:10.1093/gigascience/giz030)
Supplement: Supplement_Files.zip [file giz030_supplement_files.zip › AdditionalFileB_chromonomer_misassembly_comparison.xlsx]

## Sheet: Inter_chromosomal
key:	detected in 1 of the 4 maps
	detected in 2 of the 4 maps
	detected in 3 of the 4 maps
	detected in all 4 maps
	likely not a misassembly
cns_p_ctgs_ONLY.pilon.QUIVER.unwrapped.fasta INTER
M. zebra x M. mbenjii (160 F2):		inspect this location	Break?	NOTES
000006F_pilon|quiver.log:Scaffold 000006F_pilon|quiver is mapped to multiple linkage groups: lg20, lg5			no	M. zebra x M. mbenjii 'misassembly' indicates between 3985081-5237813, L. fuelleborni x Tropheops and M. mbenjii x A. baenschi don't indicate a misassembly, M. mbenjii x A. koningsi has no markers aligning. IGV doesn't show an obvious misassembly. The single marker on LG seems to be repetitive. IGNORING
000075F_pilon|quiver.log:Scaffold 000075F_pilon|quiver is mapped to multiple linkage groups: lg1, lg23		000075F_pilon|quiver:2233963-2424134	yes	Breaking at 000075F_pilon|quiver:826078 AND 000075F_pilon|quiver:2289092
000432F_pilon|quiver.log:Scaffold 000432F_pilon|quiver is mapped to multiple linkage groups: lg13, lg2		000432F_pilon|quiver:568720-710844	yes	M. zebra x M. mbenjii 'misassembly' indicates between 293243-710844. M. mbenjii x A. koningsi map only had one marker on lg2 at 602211. The end of the contig also blasts to Tilapia LG13. Definitely a misassembly
L. fuelleborni x Tropheops ‘red cheek’ (262 F2):
000034F_pilon|quiver.log:Scaffold 000034F_pilon|quiver is mapped to multiple linkage groups: lg18, lg6			yes	Breaking at 000034F_pilon|quiver:267056
000036F_pilon|quiver.log:Scaffold 000036F_pilon|quiver is mapped to multiple linkage groups: lg13a, lg13b			no	L. fuelleborni x Tropheops map spilt lg13a, lg13b, so likely not a misassembly
000075F_pilon|quiver.log:Scaffold 000075F_pilon|quiver is mapped to multiple linkage groups: lg1, lg21		000075F_pilon|quiver:2233963-2424134	yes	Breaking at 000075F_pilon|quiver:826078 AND 000075F_pilon|quiver:2289092
000105F_pilon|quiver.log:Scaffold 000105F_pilon|quiver is mapped to multiple linkage groups: lg10a, lg2		000105F_pilon|quiver	yes	Breaking at 000105F_pilon|quiver:1312537
000117F_pilon|quiver.log:Scaffold 000117F_pilon|quiver is mapped to multiple linkage groups: lg10b, lg20			yes	Breaking at 000117F_pilon|quiver:656695
000146F_pilon|quiver.log:Scaffold 000146F_pilon|quiver is mapped to multiple linkage groups: lg10a, lg17		000146F_pilon|quiver:216380-308914	yes	Breaking at 000146F_pilon|quiver:420665
000197F_pilon|quiver.log:Scaffold 000197F_pilon|quiver is mapped to multiple linkage groups: lg3, lg4		000197F_pilon|quiver	no	Repetitive marker in L. fuelleborni x Tropheops, both unique sides of the lg3 marker blast to Tilapia LG04
000201F_pilon|quiver.log:Scaffold 000201F_pilon|quiver is mapped to multiple linkage groups: lg1, lg3		000201F_pilon|quiver:738288-1391900	no	Repetitive marker in L. fuelleborni x Tropheops map
000455F_pilon|quiver.log:Scaffold 000455F_pilon|quiver is mapped to multiple linkage groups: lg14, lg8		000455F_pilon|quiver:108290-402879	yes	Breaking at 000455F_pilon|quiver:234493, beginning matches LG08 in Tilapia
M. mbenjii x A. baenschi (161 F2):
000034F_pilon|quiver.log:Scaffold 000034F_pilon|quiver is mapped to multiple linkage groups: lg17, lg8			yes	Breaking at 000034F_pilon|quiver:267056
000075F_pilon|quiver.log:Scaffold 000075F_pilon|quiver is mapped to multiple linkage groups: lg1, lg9		000075F_pilon|quiver:2233963-2424134	yes	Breaking at 000075F_pilon|quiver:826078 AND 000075F_pilon|quiver:2289092
000117F_pilon|quiver.log:Scaffold 000117F_pilon|quiver is mapped to multiple linkage groups: lg13, lg7			yes	Breaking at 000117F_pilon|quiver:656695
000258F_pilon|quiver.log:Scaffold 000258F_pilon|quiver is mapped to multiple linkage groups: lg20, lg22		000258F_pilon|quiver:150109-582071	yes	Breaking at 000258F_pilon|quiver:308829
M. mbenjii x A. koningsi (331 F2):
000002F_pilon|quiver.log:Scaffold 000002F_pilon|quiver is mapped to multiple linkage groups: lg17, lg22		000002F_pilon|quiver:94485-465360	yes	Breaking at 000002F_pilon|quiver:308752
000007F_pilon|quiver.log:Scaffold 000007F_pilon|quiver is mapped to multiple linkage groups: lg11, lg7		000007F_pilon|quiver:1-477055	yes	Breaking at 000007F_pilon|quiver:224738, confirmed with BLAST to Tilapia
000034F_pilon|quiver.log:Scaffold 000034F_pilon|quiver is mapped to multiple linkage groups: lg18, lg6			yes	Breaking at 000034F_pilon|quiver:267056
000045F_pilon|quiver.log:Scaffold 000045F_pilon|quiver is mapped to multiple linkage groups: lg17, lg6		000045F_pilon|quiver:128119-312105	yes	Breaking at 000045F_pilon|quiver:223832, confirmed with BLAST to Tilapia
000075F_pilon|quiver.log:Scaffold 000075F_pilon|quiver is mapped to multiple linkage groups: lg1, lg23		000075F_pilon|quiver:2233963-2424134	yes	Breaking at 000075F_pilon|quiver:826078 AND 000075F_pilon|quiver:2289092
000117F_pilon|quiver.log:Scaffold 000117F_pilon|quiver is mapped to multiple linkage groups: lg10, lg20			yes	Breaking at 000117F_pilon|quiver:656695
000146F_pilon|quiver.log:Scaffold 000146F_pilon|quiver is mapped to multiple linkage groups: lg10, lg17		000146F_pilon|quiver:216380-308914	yes	Breaking at 000146F_pilon|quiver:420665
000149F_pilon|quiver.log:Scaffold 000149F_pilon|quiver is mapped to multiple linkage groups: lg12, lg16		000149F_pilon|quiver:1063847-1399960	no	Repetitive marker in M. mbenjii x A. koningsi map
000216F_pilon|quiver.log:Scaffold 000216F_pilon|quiver is mapped to multiple linkage groups: lg17, lg3		000216F_pilon|quiver:633635-885577	no	Repetitive marker in M. mbenjii x A. koningsi map
000223F_pilon|quiver.log:Scaffold 000223F_pilon|quiver is mapped to multiple linkage groups: lg3, lg8		000223F_pilon|quiver:245368-788334	no	Repetitive marker in M. mbenjii x A. koningsi map
000245F_pilon|quiver.log:Scaffold 000245F_pilon|quiver is mapped to multiple linkage groups: lg11, lg19		000245F_pilon|quiver:32581-349492	yes	Breaking at 000245F_pilon|quiver:45527, confirmed with BLAST to Tilapia
000261F_pilon|quiver.log:Scaffold 000261F_pilon|quiver is mapped to multiple linkage groups: lg1, lg23		000261F_pilon|quiver:489307-963566	yes	Breaking at 000261F_pilon|quiver:645138, confirmed with BLAST to Tilapia
000369F_pilon|quiver.log:Scaffold 000369F_pilon|quiver is mapped to multiple linkage groups: lg23, lg3		000369F_pilon|quiver:557152-578801	no	Repetitive marker in M. mbenjii x A. koningsi map
000404F_pilon|quiver.log:Scaffold 000404F_pilon|quiver is mapped to multiple linkage groups: lg3, lg7		000404F_pilon|quiver:612567-697734	yes	Breaking at 000404F_pilon|quiver:641721, confirmed with BLAST to Tilapia
000415F_pilon|quiver.log:Scaffold 000415F_pilon|quiver is mapped to multiple linkage groups: lg1, lg18		000415F_pilon|quiver	yes	Breaking at 000415F_pilon|quiver:261692, wasn't clear from IGV or BLAST to Tilapia, but breaking here
000521F_pilon|quiver.log:Scaffold 000521F_pilon|quiver is mapped to multiple linkage groups: lg15, lg17		000521F_pilon|quiver	no	Repetitive marker in M. mbenjii x A. koningsi map
000580F_pilon|quiver.log:Scaffold 000580F_pilon|quiver is mapped to multiple linkage groups: lg4, lg9		000580F_pilon|quiver	no	Repetitive marker in M. mbenjii x A. koningsi map
