# Supplementary material for: Chromosome-scale assemblies reveal the structural evolution of African cichlid genomes
Source: Gigascience. 2019 Apr 3;8(4):giz030. doi: 10.1093/gigascience/giz030 (PMC6447674; doi:10.1093/gigascience/giz030)
Supplement: Supplement_Files.zip [file giz030_supplement_files.zip › AdditionalFileJ_TE_insertion_comparison_promoter_comparison.xlsx]

## Sheet: 1kb_promoter
TE_family in assembly	# insertions (div < 2.0)	#total length of insertions, div < 2.0)	% promoter	% exon	% intron	% intergenic		# promoter	# exon	# intron	# intergenic
DNA/TcMar in O_niloticus_UMDNMBU	8127	7470032	4.85	0.78	34.58	59.8		394.159	63.3906	2810.32	4859.95
DNA/TcMar in M_zebra_UMD2	13467	13922869	2.58	0.23	30.53	66.67		347.449	30.9741	4111.48	8978.45
Mz - On	5340	6452837	-2.27	-0.55	-4.05	6.87		-46.7109	-32.4165	1301.16	4118.5
							fold	0.881492	0.488623	1.46299	1.84744
DNA/hAT in O_niloticus_UMDNMBU	8785	3839634	6.56	0.52	35.44	57.48		576.296	45.682	3113.4	5049.62
DNA/hAT in M_zebra_UMD2	9316	6931987	3.41	0.29	33.53	62.76		317.676	27.0164	3123.65	5846.72
Mz - On	531	3092353	-3.15	-0.23	-1.91	5.28		-258.62	-18.6656	10.2508	797.104
							fold	0.551237	0.591401	1.00329	1.15785
LINE/Rex in O_niloticus_UMDNMBU	3331	1946563	4.32	1.02	20.05	74.6		143.899	33.9762	667.865	2484.93
LINE/Rex in M_zebra_UMD2	8219	6291320	4.57	0.46	29.46	65.51		375.608	37.8074	2421.32	5384.27
Mz - On	4888	4344757	0.25	-0.56	9.41	-9.09		231.709	3.8312	1753.45	2899.34
							fold	2.61022	1.11276	3.62546	2.16677
	# total insertions	#total length of insertions	% promoter	% exon	% intron	% intergenic		# promoter	# exon	# intron	# intergenic
DNA/TcMar in O_niloticus_UMDNMBU	191468	52385729	7.47	2.93	48.75	40.84		14302.7	5610.01	93340.6	78195.5
DNA/TcMar in M_zebra_UMD2	195890	57659758	4.74	1.18	41.05	53.03		9285.19	2311.5	80412.8	103880
Mz - On	4422	5274029	-2.73	-1.75	-7.7	12.19		-5017.47	-3298.51	-12927.8	25684.9
DNA/hAT in O_niloticus_UMDNMBU	151118	49659465	7.37	1.7	36.96	53.97		11137.4	2569.01	55853.2	81558.4
DNA/hAT in M_zebra_UMD2	137978	44464984	4.36	1.01	32.52	62.12		6015.84	1393.58	44870.4	85711.9
Mz - On	-13140	-5194481	-3.01	-0.69	-4.44	8.15		-5121.56	-1175.43	-10982.8	4153.55
LINE/Rex in O_niloticus_UMDNMBU	49865	20317369	7.97	1.84	32.52	57.67		3974.24	917.516	16216.1	28757.1
LINE/Rex in M_zebra_UMD2	41519	19571392	5.18	0.99	27.88	65.95		2150.68	411.038	11575.5	27381.8
Mz - On	-8346	-745977	-2.79	-0.85	-4.64	8.28		-1823.56	-506.478	-4640.6	-1375.36

## Sheet: 15kb_promoter
TE_family in assembly	# insertions (div < 2.0)	#total length of insertions, div < 2.0)	% promoter	% exon	% intron	% intergenic		# promoter	# exon	# intron	# intergenic
DNA/TcMar in O_niloticus_UMDNMBU	8127	7470032	35.73	0.32	21.94	42.01		2903.78	26.0064	1783.06	3414.15
DNA/TcMar in M_zebra_UMD2	13467	13922869	24.07	0.09	22.51	53.32		3241.51	12.1203	3031.42	7180.6
Mz - On	5340	6452837	-11.66	-0.23	0.57	11.31		337.73	-13.8861	1248.36	3766.45
							fold	1.11631	0.466051	1.70012	2.10319
DNA/hAT in O_niloticus_UMDNMBU	8785	3839634	38.8	0.25	21.43	39.51		3408.58	21.9625	1882.63	3470.95
DNA/hAT in M_zebra_UMD2	9316	6931987	23.78	0.12	24.79	51.32		2215.34	11.1792	2309.44	4780.97
Mz - On	531	3092353	-15.02	-0.13	3.36	11.81		-1193.24	-10.7833	426.811	1310.02
							fold	0.649932	0.509013	1.22671	1.37742
LINE/Rex in O_niloticus_UMDNMBU	3331	1946563	25.01	0.51	11.86	62.62		833.083	16.9881	395.057	2085.87
LINE/Rex in M_zebra_UMD2	8219	6291320	27.44	0.21	21.55	50.81		2255.29	17.2599	1771.19	4176.07
Mz - On	4888	4344757	2.43	-0.3	9.69	-11.81		1422.21	0.2718	1376.14	2090.2
							fold	2.70717	1.016	4.48339	2.00208
	# total insertions	#total length of insertions	% promoter	% exon	% intron	% intergenic		# promoter	# exon	# intron	# intergenic
DNA/TcMar in O_niloticus_UMDNMBU	191468	52385729	45.35	1.22	30.16	23.27		86830.7	2335.91	57746.7	44554.6
DNA/TcMar in M_zebra_UMD2	195890	57659758	32.36	0.52	28.74	38.37		63390	1018.63	56298.8	75163
Mz - On	4422	5274029	-12.99	-0.7	-1.42	15.1		-23440.7	-1317.28	-1447.96	30608.4
DNA/hAT in O_niloticus_UMDNMBU	151118	49659465	40.96	0.73	22.39	35.92		61897.9	1103.16	33835.3	54281.6
DNA/hAT in M_zebra_UMD2	137978	44464984	27.41	0.53	23.02	49.04		37819.8	731.283	31762.5	67664.4
Mz - On	-13140	-5194481	-13.55	-0.2	0.63	13.12		-24078.2	-371.878	-2072.78	13382.8
LINE/Rex in O_niloticus_UMDNMBU	49865	20317369	43.6	0.67	19.08	36.65		21741.1	334.096	9514.24	18275.5
LINE/Rex in M_zebra_UMD2	41519	19571392	29.05	0.49	19.95	50.51		12061.3	203.443	8283.04	20971.2
Mz - On	-8346	-745977	-14.55	-0.18	0.87	13.86		-9679.87	-130.652	-1231.2	2695.72
