# Supplementary material for: Chromosome-scale assemblies reveal the structural evolution of African cichlid genomes
Source: Gigascience. 2019 Apr 3;8(4):giz030. doi: 10.1093/gigascience/giz030 (PMC6447674; doi:10.1093/gigascience/giz030)
Supplement: Supplement_Files.zip [file giz030_supplement_files.zip › AdditionalFileL_map_orientation_comparison.xlsx]

## Sheet: Sheet1
LG	M. zebra x M. mbenjii	L. fuelleborni and Tropheops ‘red cheek’	M. mbenjii x A. koningsi	M. mbenjii x A. baenschi
lg1	reverse	reverse	used for anchoring	forward
lg2	forward	forward	used for anchoring	forward
lg3	forward	reverse	used for anchoring	reverse
lg4	forward	reverse	used for anchoring	reverse
lg5	reverse	reverse	used for anchoring	reverse
lg6	forward	reverse	used for anchoring	reverse
lg7	forward	reverse	used for anchoring	reverse
lg8	reverse	reverse	used for anchoring	forward
lg9	used for anchoring	forward	forward	reverse
lg10	forward	forward	used for anchoring	reverse
lg11	used for anchoring	reverse	reverse	reverse
lg12	reverse	forward	used for anchoring	reverse
lg13	forward	forward	used for anchoring	reverse
lg14	forward	reverse	used for anchoring	reverse
lg15	reverse	forward	used for anchoring	forward
lg16	forward	forward	used for anchoring	reverse
lg17	forward	forward	used for anchoring	reverse
lg18	reverse	forward	used for anchoring	forward
lg19	reverse	forward	used for anchoring	reverse
lg20	reverse	reverse	forward	used for anchoring
lg22	reverse	forward	used for anchoring	forward
lg23	reverse	forward	used for anchoring	reverse
